# Supplementary material for: Role of a ZF-HD Transcription Factor in miR157-Mediated Feed-Forward Regulatory Module That Determines Plant Architecture in Arabidopsis
Source: Int J Mol Sci. 2022 Aug 4;23(15):8665. doi: 10.3390/ijms23158665 (PMC9369202; doi:10.3390/ijms23158665)
Supplement: Supplementary file 1 [file ijms-23-08665-s001.zip]

Archive with 3 entries (3 files):
- Suppl Figure_ijms(0).pdf
- Supplementary Materials Captions.pdf
- Supplementary Table- ijms(0).xlsx
